# Supplementary material for: Low resting metabolic rate and increased hunger due to β-MSH and β-endorphin deletion in a canine model
Source: Sci Adv. 2024 Mar 6;10(10):eadj3823. doi: 10.1126/sciadv.adj3823 (PMC10917344; doi:10.1126/sciadv.adj3823)
Supplement: Supplementary file 2 — Movie S1 [file sciadv.adj3823_movie_s1.zip]

Archive with 1 entries (1 files):
- adj3823_movie_s1.mp4
